# Supplementary material for: Two New Triterpenoid Saponins with Antifungal Activity from Camellia sinensis Flowers
Source: Int J Mol Sci. 2025 Jan 28;26(3):1147. doi: 10.3390/ijms26031147 (PMC11818768; doi:10.3390/ijms26031147)
Supplement: Supplementary file 1 [file ijms-26-01147-s001.zip]

Archive with 1 entries (1 files):
- ijms-3442569-supplementary.pdf
